# Supplementary material for: Impact of the Result of Soccer Matches on the Heart Rate Variability of Women Soccer Players
Source: Int J Environ Res Public Health. 2021 Sep 6;18(17):9414. doi: 10.3390/ijerph18179414 (PMC8430763; doi:10.3390/ijerph18179414)
Supplement: Supplementary file 1 [file ijerph-18-09414-s001.zip]

Archive with 1 entries (1 files):
- ijerph-1365171-supplementary.pdf
